# Supplementary material for: Key Sweet Potato Viruses in Fujian Province and Their Distribution, Harmfulness, and Implications in China
Source: Curr Issues Mol Biol. 2025 Apr 1;47(4):242. doi: 10.3390/cimb47040242 (PMC12026454; doi:10.3390/cimb47040242)
Supplement: Supplementary file 1 [file cimb-47-00242-s001.zip]

Archive with 1 entries (1 files):
- cimb-3528507-supplementary.pdf
